# Supplementary material for: Experiences of Newly Qualified Nurses’ Engagement with Quality Improvement in Practice: A Qualitative Follow-Up Study
Source: Nurs Rep. 2024 Oct 14;14(4):2990–3006. doi: 10.3390/nursrep14040218 (PMC11503377; doi:10.3390/nursrep14040218)
Supplement: Supplementary file 1 [file nursrep-14-00218-s001.zip]

Archive with 2 entries (2 files):
- File S1 Interview Questions Follow Up Phase.pdf
- File S2 Phase 1 Ethnographic Coding.xlsx
