# Supplementary material for: Experiences of Newly Qualified Nurses’ Engagement with Quality Improvement in Practice: A Qualitative Follow-Up Study
Source: Nurs Rep. 2024 Oct 14;14(4):2990–3006. doi: 10.3390/nursrep14040218 (PMC11503377; doi:10.3390/nursrep14040218)
Supplement: Supplementary file 1 [file nursrep-14-00218-s001.zip › File S2 Phase 1 Ethnographic Coding.xlsx]

## Sheet: Sheet1
Name		Sources	References	Created On	Created By	Modified On	Modified By
THE QI PROJECT		13	328	2018-01-09 10:46:59	L	2018-01-29 14:25:28	L
Reaction to Project Ideas		11	66	2018-01-27 20:13:29	L	2018-01-29 11:33:49	L
Worthwhile but disregarded		5	7	2018-01-17 11:57:41	L	2018-01-30 11:06:36	L
Revoked Involvement		3	4	2018-01-10 21:59:53	L	2018-01-29 15:38:17	L
Receptivity		5	7	2018-01-13 13:10:42	L	2018-02-04 11:20:20	L
Newbies		2	2	2018-01-13 14:13:38	L	2018-01-23 13:06:01	L
Lack of respect for Projects		5	13	2018-01-10 11:14:15	L	2018-01-23 12:02:57	L
Fobbed off		5	14	2018-01-10 21:52:43	L	2018-01-22 15:40:14	L
Everything is Done		2	3	2018-01-13 13:59:53	L	2018-01-29 11:35:18	L
Awareness		10	16	2018-01-13 13:11:35	L	2018-02-04 16:20:40	L
Project Selection		12	103	2018-01-09 11:04:30	L	2018-01-27 21:28:35	L
UTILISING STAFF		10	35	2018-01-27 21:20:54	L	2018-02-02 08:53:58	L
Sister's Input		5	12	2018-01-10 22:14:17	L	2018-01-30 11:39:20	L
Seeking Staff Suggestions		5	5	2018-01-13 13:54:15	L	2018-02-01 09:03:45	L
Previous Practicum Students		2	2	2018-01-10 22:07:48	L	2018-01-29 11:05:46	L
Networking		1	2	2018-01-21 12:36:30	L	2018-01-29 11:06:45	L
Mentors Input		7	13	2018-01-10 22:08:24	L	2018-02-02 12:37:17	L
Protection over ideas		1	1	2018-02-04 16:13:55	L	2018-02-04 16:14:34	L
Patients		3	5	2018-01-22 09:26:16	L	2018-01-29 11:23:38	L
PASSION		9	15	2018-01-27 21:32:24	L	2018-01-29 11:29:54	L
Previous Experience		1	1	2018-01-22 13:51:03	L	2018-01-29 11:23:04	L
Personal Interest		5	9	2018-01-15 14:51:53	L	2018-02-02 11:05:22	L
Personal experience on Ward		5	5	2018-01-21 11:54:27	L	2018-02-04 11:05:42	L
LIMITATIONS		7	23	2018-01-27 21:29:13	L	2018-01-29 11:27:47	L
Missed QI Opportunities		6	9	2018-01-09 21:01:51	L	2018-02-02 11:20:52	L
Higher Management		0	0	2018-01-30 11:06:09	L	2018-01-30 11:06:09	L
Forced into it		3	6	2018-01-16 12:53:09	L	2018-01-29 11:11:17	L
Consent and Confidentiality		1	4	2018-01-22 15:06:43	L	2018-01-29 11:11:38	L
Conflicting Messages		2	4	2018-01-16 13:03:56	L	2018-01-29 11:09:20	L
EVIDENCE BASED		8	14	2018-01-27 21:22:05	L	2018-01-29 11:28:42	L
Supporting Literature		2	3	2018-01-10 22:10:18	L	2018-01-29 11:12:57	L
Scrutiny		1	1	2018-01-13 14:09:32	L	2018-01-29 11:20:49	L
Recent learning		1	1	2018-01-29 15:22:24	L	2018-01-29 15:22:28	L
Observation		5	6	2018-01-16 13:49:34	L	2018-02-04 11:05:50	L
IR1's		1	1	2018-01-10 22:08:42	L	2018-01-29 11:18:19	L
Benchmarking		1	1	2018-01-10 22:09:37	L	2018-01-29 11:19:08	L
Audit		1	1	2018-01-22 11:13:18	L	2018-01-29 11:19:59	L
Project Process		12	67	2018-01-27 20:16:51	L	2018-01-29 11:46:51	L
Things to Change		10	25	2018-01-10 22:06:51	L	2018-02-02 08:58:00	L
Progress of Project		4	7	2018-01-09 19:35:54	L	2018-02-02 13:20:04	L
Postponed Ideas		3	4	2018-01-22 11:11:36	L	2018-02-04 11:45:23	L
Management Approval		1	1	2018-01-21 13:11:43	L	2018-01-29 11:48:01	L
Group or Solo		8	26	2018-01-10 16:37:38	L	2018-02-04 16:25:56	L
Difficulty Choosing		2	3	2018-01-16 11:36:02	L	2018-01-29 11:35:52	L
Communicating Project		1	1	2018-01-30 09:38:19	L	2018-01-30 09:38:23	L
Impact		5	12	2018-01-23 12:59:58	L	2018-02-02 11:49:57	L
Fluid Balance		10	47	2018-01-09 10:38:18	L	2018-02-04 11:22:05	L
Supporting Literature		2	2	2018-01-12 13:06:32	L	2018-01-21 12:31:30	L
Problem		6	14	2018-01-12 13:02:56	L	2018-02-02 12:00:50	L
Perception		5	7	2018-01-12 13:01:59	L	2018-02-02 14:06:53	L
Documentation		4	6	2018-01-12 13:04:18	L	2018-02-02 12:04:11	L
Audit		3	3	2018-01-12 13:07:31	L	2018-01-21 13:22:18	L
Assessment		1	1	2018-01-12 13:03:50	L	2018-01-12 13:03:55	L
Chosen QI Projects		5	23	2018-01-09 10:35:13	L	2018-01-29 10:56:18	L
Oncology		1	3	2018-01-29 14:50:43	L	2018-01-29 14:51:14	L
ICU		2	3	2018-01-29 14:51:28	L	2018-01-29 14:54:28	L
ED		3	4	2018-01-29 14:49:32	L	2018-01-30 10:51:38	L
Cardiology		1	1	2018-01-29 14:55:37	L	2018-01-30 10:52:13	L
B31		2	3	2018-01-29 14:50:21	L	2018-01-29 14:52:00	L
B23		3	4	2018-01-29 14:53:40	L	2018-02-04 11:03:42	L
B12		1	1	2018-01-29 14:55:46	L	2018-02-02 12:20:04	L
B11		3	3	2018-01-29 14:52:57	L	2018-02-02 08:48:48	L
AAU		5	5	2018-01-29 14:49:57	L	2018-02-01 09:02:01	L
A22		2	3	2018-01-29 14:54:01	L	2018-01-29 14:55:06	L
A11		1	1	2018-01-29 14:49:08	L	2018-01-29 14:49:22	L
TEACHING AND LEARNING		13	278	2018-01-15 14:18:46	L	2018-01-29 14:26:52	L
Videos		2	2	2018-01-15 14:38:19	L	2018-01-30 12:54:50	L
Theory Practice Disconnect		7	12	2018-01-09 21:22:10	L	2018-02-04 09:10:56	L
Recommendations		13	55	2018-01-09 20:50:47	L	2018-01-29 09:35:58	L
Support for Away Placement		2	2	2018-01-19 16:18:16	L	2018-01-29 10:09:06	L
Speak up		1	1	2018-01-30 10:47:02	L	2018-01-30 12:58:44	L
Smaller Class Size		1	1	2018-01-19 16:21:09	L	2018-01-29 10:15:31	L
Protected Time		5	11	2018-01-19 16:17:24	L	2018-01-31 16:12:20	L
Prior access to ward		5	7	2018-01-22 13:49:45	L	2018-02-04 16:47:56	L
Pick something that will help!		3	3	2018-02-02 11:59:01	L	2018-02-04 16:50:18	L
Longer placemnt Allocation		3	3	2018-01-19 16:19:44	L	2018-01-29 10:05:47	L
General Aim		1	1	2018-02-01 12:01:41	L	2018-02-01 12:02:00	L
Examples of Previous Projects		2	4	2018-01-21 13:49:05	L	2018-01-29 10:02:31	L
Designated Project Area		1	3	2018-01-23 11:56:16	L	2018-01-29 10:18:55	L
Communication		2	2	2018-01-30 12:52:15	L	2018-02-04 12:08:00	L
Be prepared		6	7	2018-01-29 09:59:50	L	2018-02-04 16:47:51	L
QI Hub		2	3	2018-01-21 12:27:58	L	2018-02-01 11:57:14	L
Lectures		7	14	2018-01-15 14:36:11	L	2018-02-04 09:19:45	L
IHI		12	29	2018-01-09 21:12:44	L	2018-02-04 16:54:34	L
Experiential Learning		7	9	2018-01-15 14:40:11	L	2018-02-04 09:11:27	L
Engagment with literature		3	4	2018-01-09 11:18:22	L	2018-01-29 09:35:58	L
Clinical Learning Culture		1	5	2018-01-23 10:14:48	L	2018-01-29 09:35:58	L
Assignment		13	132	2018-01-09 21:09:21	L	2018-01-29 09:35:58	L
Timing		10	24	2018-01-10 21:40:38	L	2018-02-04 16:28:58	L
Repetitive		2	3	2018-01-10 21:24:15	L	2018-02-02 10:59:26	L
QI Tools		8	22	2018-01-15 13:11:55	L	2018-02-04 16:30:18	L
Making it Up		2	2	2018-01-10 21:42:34	L	2018-02-04 09:11:08	L
Format		9	37	2018-01-10 21:23:27	L	2018-02-02 11:17:17	L
Form 1		8	26	2018-01-13 12:28:20	L	2018-02-04 12:18:09	L
Flipping Assignment		1	1	2018-01-21 13:59:07	L	2018-01-29 09:55:09	L
Exemplar		2	2	2018-01-23 12:24:51	L	2018-01-30 12:55:12	L
Enjoyment		1	2	2018-01-30 09:35:28	L	2018-01-30 10:39:36	L
Action Learning Sets		7	12	2018-01-09 11:41:55	L	2018-04-20 09:36:03	L
STUDENT INTERACTIONS		13	206	2018-01-09 11:05:40	L	2018-01-29 14:30:57	L
WHOM		13	171	2018-01-27 21:39:34	L	2018-01-29 12:12:32	L
Staff Nurses		7	30	2018-01-12 12:57:03	L	2018-01-30 12:16:37	L
Sister		12	39	2018-01-12 12:57:48	L	2018-02-04 12:18:21	L
Senior Charge Nurse		5	6	2018-01-27 14:27:39	L	2018-02-01 13:36:24	L
Previous Practicum Students		8	15	2018-01-09 11:01:41	L	2018-02-02 11:39:29	L
Patients		4	10	2018-01-13 12:06:14	L	2018-02-01 11:55:03	L
Multi-disciplinary		6	10	2018-01-22 08:42:01	L	2018-02-04 16:19:37	L
Mentors		13	37	2018-01-12 12:44:54	L	2018-02-04 11:29:45	L
Lab Technicians		1	1	2018-01-30 08:45:42	L	2018-01-30 08:45:46	L
Junior Doctors		7	10	2018-01-16 15:20:06	L	2018-02-02 12:35:18	L
Consultants		5	5	2018-01-14 20:00:51	L	2018-02-01 11:27:31	L
Auxilleries		7	8	2018-01-12 12:46:29	L	2018-02-04 12:01:19	L
WHERE		6	11	2018-01-27 21:42:21	L	2018-01-29 12:22:41	L
Locality		1	1	2018-01-12 12:48:56	L	2018-01-29 12:21:42	L
Briefs and Meetings		5	10	2018-01-29 15:47:11	L	2018-02-04 10:53:53	L
WHAT		5	15	2018-01-27 21:41:08	L	2018-01-29 12:19:16	L
Rushed		1	3	2018-01-12 12:47:51	L	2018-01-12 12:49:44	L
No Participation Needed		1	3	2018-01-21 12:46:37	L	2018-01-29 12:18:04	L
Feedback		1	1	2018-01-21 12:52:19	L	2018-01-29 12:20:46	L
Engagement		2	2	2018-01-14 20:51:03	L	2018-01-29 12:20:10	L
Delegation		1	2	2018-01-12 12:53:29	L	2018-01-27 15:31:43	L
Communication		3	3	2018-01-12 12:51:12	L	2018-02-04 12:01:34	L
Apprehension		1	1	2018-01-12 12:50:28	L	2018-01-12 12:50:34	L
QUALITY IMPROVEMENT CULTURE		13	247	2018-01-09 20:58:30	L	2018-01-29 14:28:33	L
The Student		13	69	2018-01-27 20:51:56	L	2018-01-29 11:54:07	L
Terminology		2	5	2018-01-09 10:42:03	L	2018-02-02 11:34:42	L
Student Perception of QI		6	11	2018-01-15 13:39:58	L	2018-02-04 12:14:35	L
Speaking up		3	3	2018-01-10 10:32:34	L	2018-01-23 20:27:14	L
Lack of Autonomy		5	11	2018-01-12 14:03:55	L	2018-02-04 16:36:58	L
Isolation		5	9	2018-01-12 13:45:20	L	2018-02-04 11:30:55	L
Future Career in QI		11	16	2018-01-09 22:10:29	L	2018-02-04 16:33:47	L
Exclusion		2	2	2018-01-15 09:13:19	L	2018-01-22 08:41:15	L
Evidence of Student Projects		6	12	2018-01-15 13:42:53	L	2018-02-02 12:06:16	L
The Clinical Placement		13	123	2018-01-27 20:58:00	L	2018-01-29 11:57:45	L
Sustainability		9	22	2018-01-15 13:47:01	L	2018-02-04 12:19:11	L
Safety Brief		3	3	2018-01-22 11:06:03	L	2018-02-02 09:09:11	L
Resistence to improvement		6	14	2018-01-12 14:01:19	L	2018-02-02 12:48:08	L
Ongoing Projects		13	29	2018-01-12 13:34:56	L	2018-02-04 11:43:00	L
Not a nursing skill		4	6	2018-01-23 10:21:34	L	2018-02-02 13:55:17	L
Lack of engagement		10	27	2018-01-14 21:04:48	L	2018-02-04 11:37:56	L
Engagement		10	20	2018-01-09 20:30:15	L	2018-02-04 11:27:56	L
Emerging Culture		2	2	2018-01-21 13:13:16	L	2018-02-02 09:42:04	L
Individuals		10	47	2018-01-27 21:00:46	L	2018-01-29 12:06:26	L
QI Silo		6	10	2018-01-09 21:00:37	L	2018-02-04 12:04:08	L
Perception of Students		2	2	2018-01-23 09:28:46	L	2018-02-02 14:04:07	L
Nobody talks about it		1	2	2018-01-22 10:08:34	L	2018-01-29 12:11:08	L
Knowledge		4	4	2018-01-12 13:54:17	L	2018-01-23 10:17:50	L
IPL		4	6	2018-01-16 15:22:29	L	2018-02-01 11:23:06	L
Hierarchy		8	13	2018-01-19 15:40:14	L	2018-02-04 12:04:11	L
Generational		2	3	2018-01-16 11:08:00	L	2018-01-30 12:52:59	L
Criticising		2	7	2018-01-21 12:45:31	L	2018-01-29 12:07:03	L
PRE-REGISTRATION NURSE		11	135	2018-01-12 15:51:41	L	2018-01-29 14:34:59	L
Understanding		1	1	2018-02-04 11:18:41	L	2018-02-04 11:18:47	L
Stess		7	10	2018-01-15 11:09:14	L	2018-02-04 12:05:25	L
Sneaking around		1	1	2018-01-23 09:58:09	L	2018-01-29 12:35:43	L
Self worth		5	6	2018-01-09 22:12:05	L	2018-02-04 12:06:49	L
Resilience		4	8	2018-01-17 12:00:41	L	2018-02-01 11:15:50	L
Realistic Expectations		1	1	2018-02-04 11:46:28	L	2018-02-04 11:46:33	L
Proactive		4	15	2018-01-29 15:29:21	L	2018-02-04 16:48:25	L
Overwhelming		1	1	2018-01-30 11:53:27	L	2018-01-30 11:53:37	L
Loyality		1	5	2018-02-02 14:01:56	L	2018-02-04 09:15:15	L
Leadership		1	1	2018-02-02 11:04:35	L	2018-02-02 11:04:42	L
Lack of Autonomy		7	15	2018-01-09 21:06:24	L	2018-02-04 11:23:05	L
Intimidated		5	5	2018-01-19 12:03:12	L	2018-02-04 11:58:34	L
Guilt		5	12	2018-01-09 11:55:11	L	2018-01-23 20:20:07	L
Fear of Failure		2	4	2018-01-10 11:57:15	L	2018-02-02 11:00:41	L
Downplaying Improvement		4	4	2018-01-22 11:36:18	L	2018-02-02 13:49:17	L
Disappointment		1	2	2018-01-15 12:22:30	L	2018-01-29 12:35:01	L
Demotivated		3	5	2018-01-23 11:12:07	L	2018-02-04 16:38:25	L
Delegation		1	1	2018-02-01 10:21:47	L	2018-02-01 10:25:32	L
Burden		2	4	2018-01-23 12:58:22	L	2018-01-30 09:53:20	L
Apprehension		9	27	2018-01-09 19:47:34	L	2018-02-04 11:58:30	L
Age		2	2	2018-01-30 10:20:09	L	2018-01-30 12:53:21	L
Acceptance		2	3	2018-01-10 11:13:01	L	2018-01-29 12:27:25	L
LEADERSHIP		11	124	2018-01-10 16:16:29	L	2018-01-29 14:52:42	L
Role		11	21	2018-01-29 13:57:45	L	2018-02-04 12:18:32	L
Positive		9	20	2018-01-29 13:54:43	L	2018-02-02 10:36:36	L
Negative		8	23	2018-01-29 13:53:05	L	2018-02-01 11:53:15	L
Absence		7	16	2018-01-29 14:01:28	L	2018-02-04 12:04:21	L
DATA		13	100	2018-01-09 20:04:27	L	2018-01-29 14:48:01	L
Sources		8	17	2018-01-10 22:20:57	L	2018-02-02 12:08:39	L
Red Pillar Pox		1	1	2018-01-16 15:13:57	L	2018-01-29 13:50:11	L
PDSA Cycles		7	16	2018-01-14 20:54:14	L	2018-02-04 11:26:14	L
Overload		3	4	2018-01-10 22:23:00	L	2018-01-30 13:00:16	L
Keeping it small		7	8	2018-01-22 09:13:12	L	2018-02-04 11:15:48	L
Collection		13	44	2018-01-10 22:19:42	L	2018-02-04 16:26:13	L
CLINICAL OR FACULTY SUPPORT		13	117	2018-01-09 11:27:34	L	2018-01-29 14:33:34	L
University		11	20	2018-01-10 20:56:44	L	2018-02-04 11:21:57	L
Student Peer Group		5	10	2018-01-10 20:36:26	L	2018-02-02 13:42:48	L
Staff		9	54	2018-01-10 20:52:39	L	2018-02-02 08:53:47	L
Social Media Groups		5	11	2018-01-10 20:39:33	L	2018-01-31 16:05:52	L
Researcher presence		2	3	2018-01-21 14:09:48	L	2018-02-04 11:33:01	L
Previous Practicum Students		2	4	2018-01-21 13:10:19	L	2018-01-29 12:25:21	L
Policy Protocol		1	1	2018-02-01 10:42:05	L	2018-02-01 10:42:10	L
NHS Library		1	2	2018-01-10 21:02:48	L	2018-01-29 12:24:48	L
CLINICAL ENVIRONMENT		13	249	2018-01-09 11:00:04	L	2018-01-29 14:27:57	L
Too Busy - No Time		12	68	2018-01-10 12:02:26	L	2018-02-04 11:36:59	L
Supernumery		7	9	2018-01-15 11:14:44	L	2018-02-04 12:29:25	L
Social Learning Influence		6	9	2018-01-17 12:32:53	L	2018-02-04 12:08:40	L
Shifts		9	25	2018-01-09 20:55:54	L	2018-02-04 11:29:56	L
Resources		4	7	2018-01-17 11:51:14	L	2018-02-02 11:11:39	L
Quantity of Students		2	6	2018-01-10 11:56:03	L	2018-01-29 10:34:01	L
Quantity of Staff		10	18	2018-01-10 11:38:22	L	2018-02-04 16:27:00	L
Placement Familiarality		7	13	2018-01-16 12:09:15	L	2018-02-04 16:14:39	L
Patient Turnover		5	14	2018-01-13 13:20:37	L	2018-02-01 10:29:41	L
Locality		13	52	2018-01-09 11:25:44	L	2018-01-29 10:41:50	L
Student Perception		8	12	2018-01-12 13:19:16	L	2018-02-04 09:23:42	L
Reduced Peer Interaction		1	2	2018-01-12 13:17:41	L	2018-01-12 13:24:35	L
Picking a Project		3	7	2018-01-13 13:17:16	L	2018-01-31 11:08:36	L
Data Display		1	1	2018-01-14 20:10:11	L	2018-01-29 10:55:12	L
Data collection		6	10	2018-01-12 13:22:16	L	2018-02-04 11:15:06	L
Continuity of Staff		8	8	2018-01-12 13:16:40	L	2018-02-01 11:18:36	L
Implicit improvement methodology		1	1	2018-02-02 11:36:53	L	2018-02-02 11:36:59	L
BALANCING PRIORITIES		13	126	2018-01-09 12:00:46	L	2018-01-29 14:37:25	L
Work Life Balance		5	6	2018-01-15 13:25:05	L	2018-02-02 12:49:06	L
University Packages		5	6	2018-01-10 21:18:36	L	2018-01-29 13:34:41	L
Semester 7 Assignment		1	1	2018-01-10 21:22:21	L	2018-01-29 13:36:12	L
Patient Care		11	26	2018-01-10 21:14:37	L	2018-02-04 11:58:04	L
Passing placement		3	3	2018-01-17 12:47:36	L	2018-02-02 10:45:00	L
OAR ESC		12	31	2018-01-10 21:04:18	L	2018-02-04 16:41:17	L
Making Hours Up		1	1	2018-01-15 11:37:45	L	2018-01-29 13:36:32	L
Experience for qualifying		7	9	2018-01-10 21:10:43	L	2018-02-02 13:46:22	L
Bank Work		3	3	2018-01-10 21:19:12	L	2018-02-04 16:27:38	L
Away Placement		2	4	2018-01-10 21:21:12	L	2018-01-29 13:35:31	L
Applying for Jobs		1	1	2018-01-19 15:47:50	L	2018-01-29 13:38:22	L
3rd Year Expectations		10	24	2018-01-09 21:32:34	L	2018-02-04 16:17:01	L
